# Supplementary material for: Rheological Properties and Inkjet Printability of a Green Silver-Based Conductive Ink for Wearable Flexible Textile Antennas
Source: Sensors (Basel). 2024 May 5;24(9):2938. doi: 10.3390/s24092938 (PMC11086166; doi:10.3390/s24092938)
Supplement: Supplementary file 1 [file sensors-24-02938-s001.zip]

Archive with 1 entries (1 files):
- sensors-2962998-supplementary.pdf
